# Supplementary material for: DisConST: Distribution-aware Contrastive Learning for Spatial Domain Identification
Source: Genomics Proteomics Bioinformatics. 2025 Sep 24;24(1):qzaf085. doi: 10.1093/gpbjnl/qzaf085 (PMC13317986; doi:10.1093/gpbjnl/qzaf085)
Supplement: qzaf085_Supplementary_Data [file qzaf085_supplementary_data.zip]

Archive with 23 entries (23 files):
- Figure S1 (1).pdf
- Figure S10 (1).pdf
- Figure S11 (1).pdf
- Figure S12 (1).pdf
- Figure S13 (1).pdf
- Figure S14 (1).pdf
- Figure S15 (1).pdf
- Figure S2 (1).pdf
- Figure S3 (1).pdf
- Figure S4 (1).pdf
- Figure S5 (1).pdf
- Figure S6 (1).pdf
- Figure S7 (1).pdf
- Figure S8 (1).pdf
- Figure S9 (1).pdf
- Supplementary material captions.docx
- Table S1.docx
- Table S2.docx
- Table S3.xlsx
- Table S4.docx
- Table S5.docx
- Table S6.docx
- Table S7.docx
