# Supplementary material for: DisConST: Distribution-aware Contrastive Learning for Spatial Domain Identification
Source: Genomics Proteomics Bioinformatics. 2025 Sep 24;24(1):qzaf085. doi: 10.1093/gpbjnl/qzaf085 (PMC13317986; doi:10.1093/gpbjnl/qzaf085)
Supplement: qzaf085_Supplementary_Data [file qzaf085_supplementary_data.zip › Table S3.xlsx]

## Sheet: Sheet1
Table S3 Summary of all spatial transcriptomics datasets used for experiments in the work
Source	Section ID	No. of spots	No. of genes	No. of clusters	Sequencing technology	Corresponding figures
Human dorsolateral prefrontal cortex	151507	4226	33538	7	10X Visium	Figure 2, Figure S1, Figure S2; Table S2, Table S3, Table S4
	151508	4384		7		Figure 2, Figure S2; Table S2, Table S3, Table S4
	151509	4789		7
	151510	4634		7
	151669	3661		5
	151670	3498		5
	151671	4110		5
	151672	4015		5
	151673	3639		7
	151674	3673		7
	151675	3592		7
	151676	3460		7
Mouse olfactory bulb	-	10000	26145	8	Stereo-seq	Figure 3A
						Figure S3
						Figure S4
	-	282	16034	4	Spatial transcriptomics
Mouse brain serial	Section1 anterior	2696	31053	20	10X Visium	Figure 4
						Figure S5
	Section1 posterior	3353		17
	Section2 anterior	2825		17		Figure S6
						Figure S7
	Section2 posterior	3293		17
Human breast cancer	Block A	3798	36601	20	10X Visium	Figure 6
						Figure S12
	FFPE	2518	17943	-		Figure S13
Mouse organogenesis	E9.5 E1S1	5913	25568	12	Stereo-seq	Figure S9
	E9.5 E2S1	5292	23756	14		Figure S9
	E9.5 E2S2	4356	24107	13		Figure S9
	E9.5 E2S3	5059	24238	13		Figure 5, Figure S4, Figure S8, Figure S10, Figure S11
	E9.5 E2S4	5797	23398	13		Figure S9
	E10.5 E2S1	8494	22385	18		Figure 5, Figure S10, Figure S11
	E11.5 E1S3	27455	25741	19		Figure 5, Figure S10, Figure S11
	E12.5 E2S1	23640	26688	18		Figure 5, Figure S10, Figure S11
	-	19416	351	22	seqFISH	Figure S3B, Figure S4
